# Supplementary material for: Association between the CASC16 rs4784227 polymorphism and breast cancer risk and prognosis in a northeast Chinese Han population
Source: PeerJ. 2022 Dec 15;10:e14462. doi: 10.7717/peerj.14462 (PMC9760016; doi:10.7717/peerj.14462)
Supplement: Data S1 [file peerj-10-14462-s001.zip]

Archive with 3 entries (3 files):
- rawdata/rawdataú¿case828+controlú⌐.sav
- rawdata/rawdatacase828.sav
- rawdata/survivalanalysis.sav
